# Supplementary material for: Plasma Lipidomic Profiling Using Mass Spectrometry for Multiple Sclerosis Diagnosis and Disease Activity Stratification (LipidMS)
Source: Int J Mol Sci. 2024 Feb 20;25(5):2483. doi: 10.3390/ijms25052483 (PMC10932002; doi:10.3390/ijms25052483)
Supplement: Supplementary file 1 [file ijms-25-02483-s001.zip]

Archive with 2 entries (2 files):
- LSI-Checklist.pdf
- Supplementary Materials.pdf
